# Supplementary material for: DNA Ligase 4 Contributes to Cell Proliferation against DNA-PK Inhibition in MYCN-Amplified Neuroblastoma IMR32 Cells
Source: Int J Mol Sci. 2023 May 19;24(10):9012. doi: 10.3390/ijms24109012 (PMC10219512; doi:10.3390/ijms24109012)
Supplement: Supplementary file 1 [file ijms-24-09012-s001.zip]

Archive with 1 entries (1 files):
- ijms-2369278-supplementary.pdf
